# Supplementary material for: Aberrant expression of HDL-bound microRNA induced by a high-fat diet in a pig model: implications in the pathogenesis of dyslipidaemia
Source: BMC Cardiovasc Disord. 2021 Jun 6;21:280. doi: 10.1186/s12872-021-02084-5 (PMC8180175; doi:10.1186/s12872-021-02084-5)
Supplement: Supplementary file 1 — Additional file 1. Table S1. The sequences of the primers. [file 12872_2021_2084_MOESM1_ESM.xlsx]

## Sheet: Sheet1
RNA symbol	RT primer（5'-3'）
ssc-mir-148a-3p	GTCGTATCCAGTGCGTGTCGTGGAGTCGGCAATTGCACTGGATACGACACAAAG
ssc-mir-17-5p	GTCGTATCCAGTGCGTGTCGTGGAGTCGGCAATTGCACTGGATACGACCTACCT
ssc-mir-532-5p	GTCGTATCCAGTGCGTGTCGTGGAGTCGGCAATTGCACTGGATACGACACGGTC
ssc-let-7f-5p	GTCGTATCCAGTGCGTGTCGTGGAGTCGGCAATTGCACTGGATACGACAACTAT
ssc-mir-101-3p	GTCGTATCCAGTGCGTGTCGTGGAGTCGGCAATTGCACTGGATACGACTTCAGT
ssc-mir-143-3p	GTCGTATCCAGTGCGTGTCGTGGAGTCGGCAATTGCACTGGATACGACTGAGCT
ssc-mir-151-5p	GTCGTATCCAGTGCGTGTCGTGGAGTCGGCAATTGCACTGGATACGACACTAGA
ssc-mir-185-5p	GTCGTATCCAGTGCGTGTCGTGGAGTCGGCAATTGCACTGGATACGACTCAGGA
ssc-mir-326	GTCGTATCCAGTGCGTGTCGTGGAGTCGGCAATTGCACTGGATACGACCTGGAG
U6	AACGCTTCACGAATTTGCGT
RNA symbol	Type	Primer （5'-3'）
ssc-mir-148a-3p	1-Forward	GGGTCAGTGCACTACAGAA
	1-Reverse	CAGTGCGTGTCGTGGAGT
ssc-mir-17-5p	2-Forward	GGGCAAAGTGCTTACAGTGC
	2-Reverse	CAGTGCGTGTCGTGGAGT
ssc-mir-532-5p	3-Forward	GGGCATGCCTTGAGTGTAG
	3-Reverse	CAGTGCGTGTCGTGGAGT
ssc-let-7f-5p	4-Forward	GGGTGAGGTAGTAGATTGT
	4-Reverse	CAGTGCGTGTCGTGGAGT
ssc-mir-101-3p	5-Forward	GGGTACAGTACTGTGATA
	5-Reverse	CAGTGCGTGTCGTGGAGT
ssc-mir-143-3p	6-Forward	GGGTGAGATGAAGCACTGT
	6-Reverse	CAGTGCGTGTCGTGGAGT
ssc-mir-151-5p	7-Forward	GGGTCGAGGAGCTCACAG
	7-Reverse	CAGTGCGTGTCGTGGAGT
ssc-mir-185-5p	8-Forward	GGGTGGAGAGAAAGGCAGT
	8-Reverse	CAGTGCGTGTCGTGGAGT
ssc-mir-326	9-Forward	GGGCCTCTGGGCCCTTC
	9-Reverse	CAGTGCGTGTCGTGGAGT
U6	10-Forward	CTCGCTTCGGCAGCACA
	10-Reverse	AACGCTTCACGAATTTGCGT
